# Supplementary material for: Housing and Environmental Enrichment of the Domestic Ferret: A Multi-Sector Survey
Source: Animals (Basel). 2022 Apr 20;12(9):1065. doi: 10.3390/ani12091065 (PMC9102951; doi:10.3390/ani12091065)
Supplement: Supplementary file 1 [file animals-12-01065-s001.zip]

Archive with 1 entries (1 files):
- animals-1645970-supplementary.pdf
